# Supplementary material for: Concordant and Discordant Cerebrospinal Fluid and Plasma Cytokine and Chemokine Responses in Mild Cognitive Impairment and Early-Stage Alzheimer’s Disease
Source: Biomedicines. 2023 Aug 27;11(9):2394. doi: 10.3390/biomedicines11092394 (PMC10525668; doi:10.3390/biomedicines11092394)
Supplement: Supplementary file 1 [file biomedicines-11-02394-s001.zip]

Archive with 1 entries (1 files):
- biomedicines-2545207-supplementary.pdf
